# Supplementary material for: Melatonin Attenuates H2O2-Induced Oxidative Stress by Restoring Redox Balance, Mitochondrial Integrity and Reducing Apoptosis in Buffalo Fibroblasts
Source: Antioxidants (Basel). 2026 Apr 20;15(4):508. doi: 10.3390/antiox15040508 (PMC13113247; doi:10.3390/antiox15040508)
Supplement: Supplementary file 1 [file antioxidants-15-00508-s001.zip]

Archive with 1 entries (1 files):
- antioxidants-4153064-supplementary.pdf
